# Supplementary material for: Heterogeneous fibroblasts contribute to fibrotic scar formation after spinal cord injury in mice and monkeys
Source: Nat Commun. 2024 Jul 27;15:6321. doi: 10.1038/s41467-024-50564-x (PMC11282111; doi:10.1038/s41467-024-50564-x)
Supplement: Supplementary file 4 — Source Data [file 41467_2024_50564_MOESM4_ESM.xlsx]

## Sheet: Figure 1E
No. of TdT+ cell per mm2
	5 dpi			14 dpi			1 mpi
Transection SCI	726.19	640.476	525.298	2361.9	2223.53	2067.57	2080.46	2390.8	2517.24
Crush SCI	308.333	386.473	394.928	828.652	922.078	1250	1009.01	828.829	1090.09

## Sheet: Figure 2B
Proportion of cells (fibroblast, dividing fibroblast and pericyte/vSMC)
	Fibroblast	Dividing Fibroblast	Pericyte/vSMC
0dpi	0.145515	4.38827e-05	0.854441
5 dpi	0.663933	0.256484	0.0795832
14 dpi	0.91907	0.0159881	0.0649415

## Sheet: Figure 3C
	Proportions of clusters (cluster 1, 2, 6, 7 and 9)
	1	2	6	7	9
0 dpi	67.8324	1.98975	3.16551	26.9822	0.0301477
5 dpi	18.4896	38.5627	12.1559	2.60658	28.1851
14 dpi	26.5385	47.2028	18.3916	6.17133	1.6958

## Sheet: Figure 4C
	Emb+ or Lama1+ area ratio
	Emb+			Lama1+
Transection SCI	0.380565	0.443415	0.518591	0.619435	0.556585	0.481409
Crush SCI	0.388248	0.227	0.275534	0.611752	0.773	0.724466

## Sheet: Figure 6G
	Proportion of CE-F+ cells or LA-F cells
		CE-F	LA-F
Mouse	Crush SCI	0.574277	0.425723
Mouse	Transection SCI	0.629071	0.370929
Monkey	Transection SCI (8 mm）	0.897405	0.102595

## Sheet: Figure 7C, D, E, G
	Relative experssion levels of genes								Percentage of Bodipy+TdT+ cells in TdT+ cells (%)
	CE-F			LA-F					CE-F	LA-F
Emb	1.7076	1.64564	2.05258	1.09211	0.919244	0.996101			49.9368	84.7827
Crabp2	3.09853	4.93591	5.20022	1.06439	0.992517	0.946592			43.1746	73.8194
Fn1	1.35283	1.5385	1.47135	1.03677	1.00755	0.957312			66.4691	96.2884
Col1a1	2.08483	2.1366	1.95726	1.00024	0.972419	1.02812
									Percentage of Bodipy+ cells
	CE-F			LA-F					CE-F	LA-F
Lama1	1.00502	1.16903	0.851136	3142.25	3215.25	4239.76			2.97626	57.3826
Lama2	0.971433	0.971521	1.05958	3.44008	3.15769	2.73542			16.292	30.2326
Apod	0.716719	1.10446	1.26329	400.94	273.291	321.784			12.0546	39.2912
	CE-F			LA-F
Hmgcr	2.98581	2.99794	2.35697	0.972622	0.936779	1.09754
Pmvk	1.3726	1.23018	1.26068	1.05257	0.948846	1.00127
Hmgs1	2.19691	2.35475	3.04754	0.95366	1.03893	1.0093
	CE-F			LA-F
Apoe	1.00269	0.907329	1.09917	14.7643	12.6555	11.7071
Lipa	0.962418	0.851324	1.22051	2.90024	3.1067	2.62221
Soat1	0.966503	0.921935	1.12227	2.25909	2.21489	2.10631
Abca1	1.4245	0.837112	0.838596	1.88909	2.20115	2.1247

## Sheet: Figure S1D, E, F, I
Percentage of marker+TdT+ cells in TdT+ cells
PDGFRβ	Sox9
64.1116	25.8741
74.544	29.0069
89.2265	11.087
Percentage of TdT+ cells on vessel
77.2865
76.5163
76.3899
Percentage of Sox9+TdT+ cells in Sox9+ cells
10.6936
10.9778
1.94647
Percentage of Sox9+TdT+ cells in TdT+ cells
	Transection SCI			Crush SCI
Injury site	0.141643	0	1.19427	0	0	1.04895
Surrounding area	21.9745	26.0586	27.2131	32.2709	19.5046	20

## Sheet: Figure S2A,D, F
	Percentage of Ki67+TdT+ cells in TdT+ cells
	Transection SCI			Crush SCI
5 dpi	51.434	56.496	58.977	41.4763	47.7117	40.603
14 dpi	5.2362	4.29938	7.21172	5.74675	4.19622	5.6754	2.8539
1 mpi	0.240385	0.623188	0.823045	0.574713	0	0
	Percentage of Nestin+TdT+ cells in TdT+ cells
	Transection SCI				Crush SCI
5 dpi	66.5657	77.7619	76.3043	82.037	62.0781	61.065	40.5296
14 dpi	5.38266	5.99359	5.20422		5.02068	0.757576	4.79167
1 mpi	3.16993	2.34392	4.7053		1.49721	0.833333	2.81837
	Percentage of BrdU+TdT+ cells in TdT+ cells
	Transection SCI	Crush SCI
	51.1954	50.3497
	53.8299	52.0458
	50.5003	56.7416

## Sheet: Figure S3
	Percentage of PDGFRβ-positive cells and PDGFRβ-negative cells
	PDGFRβ-positive	PDGFRβ-negative
0 dpi	97.4864	2.51361
5 dpi	47.2953	52.7047
14 dpi	60.5594	39.4406

## Sheet: Figure S4B, F, G
Percentage of Desmin+TdT+ cells in TdT+ cells
Transection SCI	Crush SCI
6.98244	5.67185
6.05752	5.47305
8.03092	5.4174
Percentage of Marker+TdT+ cells in Marker+ cells
CD13	Myh11	Desmin	αSMA
87.1429	92.0246	91.6667	100
85.9091	100	100	93.3333
70.6944	96	100	100
Percentage of Marker+TdT+ cells in TdT+ cells
CD13	Myh11	Desmin	αSMA
94.7619	83.1013	55	55.8333
96.6667	84.9206	33.3333	49.0079
100	72.6667	40	46.6667

[truncated: 3 more sheets: Figure S5, Figure S6D, E, G, Figure S9F, H]
